# Supplementary material for: Evaluation of therapeutic efficacy of baloxavir marboxil against high pathogenicity avian influenza virus infection in duck model
Source: PLoS One. 2026 Apr 15;21(4):e0347205. doi: 10.1371/journal.pone.0347205 (PMC13082629; doi:10.1371/journal.pone.0347205)
Supplement: S1 Table — (XLSX) [file pone.0347205.s002.xlsx]

## Sheet: S1 Table
S1 Table. Clinical symptoms and hemagglutination inhibition (HI) titers in serum of ducks infected with A/crow/Hokkaido/0103B065/2022 (H5N1) followed by administration of baloxavir marboxil at 12.5, 2.5, 0.5, or 0 mg/kg.
Dose (mg/kg)	Animal ID	Clinical symptoms																HI titer in serum
		Days post-infection
		0	1	2	3	4	5	6	7	8	9	10	11	12	13	14		0	14
12.5	A-001	0	0	0	0	1	1	1	0	1	1	1	1	1	1	1		<2	256
	A-002	0	0	0	0	0	0	0	0	0	0	0	0	0	0	0		<2	128
	A-003	0	0	0	0	0	1	0	0	0	0	0	0	0	0	0		<2	128
	A-004	0	0	0	0	0	0	0	0	0	0	0	0	0	0	0		<2	256
2.5	B-005	0	0	0	0	0	0	0	0	0	0	0	0	0	0	0		<2	64
	B-006	0	0	0	0	0	0	0	0	0	0	0	0	0	0	0		<2	128
	B-007	0	0	0	0	0	0	0	1	0	0	0	0	0	0	0		<2	128
	B-008	0	0	0	0	0	0	0	0	0	0	0	0	0	0	0		<2	256
0.5	C-009	0	0	0	0	0	0	0	0	0	0	0	0	0	0	0		<2	128
	C-010	0	0	0	0	0	1	1	1	0	0	0	0	0	0	0		<2	512
	C-011	0	0	0	0	0	3											<2	No data
	C-012	0	0	0	1	1	1	0	1	0	0	0	0	0	0	0		<2	256
0	D-013	0	0	0	0	0	0	1	2a									<2	No data
	D-014	0	0	0	0	0	1	2a										<2	No data
	D-015	0	0	1	2	3												<2	No data
	D-016	0	0	0	0	1	3											<2	No data
0: No clinical symptom. 1: Mild symptom. 2: Moderate symptom. 3: Died. *: Aftereffect was observed. a: Duck was euthanized.
