# Supplementary material for: Evaluation of therapeutic efficacy of baloxavir marboxil against high pathogenicity avian influenza virus infection in duck model
Source: PLoS One. 2026 Apr 15;21(4):e0347205. doi: 10.1371/journal.pone.0347205 (PMC13082629; doi:10.1371/journal.pone.0347205)
Supplement: S2 Table — (XLSX) [file pone.0347205.s003.xlsx]

## Sheet: S2 Table
S2 Table. Virus titers and Cp values of oral and cloacal swabs from ducks infected with A/crow/Hokkaido/0103B065/2022 (H5N1) followed by administration of baloxavir marboxil at 12.5, 2.5, 0.5, or 0 mg/kg.
Dose (mg/kg)	Animal ID	Sample	Virus titer (log10 TCID50/mL) (Upper), Cp value of qPCR (Lower)
			Days post-infection
			0	1	2	3	4	5	6	7	9	11	14
12.5	A-001	Oral	<0.8	<1.6	3.8	<1.0	3.3	<0.8	<0.8	<0.8	<0.8	<0.8	<0.8
			35<	32.73	28.6	30.67	29.16	29.61	32.72	35<	35<	35<	35<
		Cloacal	<0.8	<0.8	4	<0.8	<0.8	<0.8	<0.8	<0.8	<0.8	<0.8	<0.8
			ND	35<	21.99	31.63	31.46	32.11	35<	35<	35<	35<	35<
	A-002	Oral	<0.8	1.8	4	<0.8	<1.1	<0.8	<0.8	<0.8	<0.8	<0.8	<0.8
			35<	31.77	24.74	34.66	33.1	34.15	33.63	35<	35<	ND	35<
		Cloacal	<0.8	<0.8	<0.8	<0.8	<0.8	<0.8	<0.8	<0.8	<0.8	<0.8	<0.8
			ND	34.85	35<	34.07	34.91	35<	35<	35<	35<	35<	35<
	A-003	Oral	<0.8	<0.8	2.5	<0.8	<1.5	<0.8	<0.8	<0.8	<0.8	<0.8	<0.8
			35<	34.8	28.72	30.33	31.87	35<	33.83	35<	35<	35<	35<
		Cloacal	<0.8	<0.8	<0.8	<0.8	<0.8	<0.8	<0.8	<0.8	<0.8	<0.8	<0.8
			ND	34.96	34.05	29.42	34.69	34.34	35<	35<	35<	35<	35<
	A-004	Oral	<0.8	<1.0	3.3	<0.8	<1.3	<0.8	<0.8	<0.8	<0.8	<0.8	<0.8
			35<	33.1	27.97	28.67	30.6	35<	33.76	35<	34.72	ND	ND
		Cloacal	<0.8	<0.8	<1.0	<0.8	<0.8	<0.8	<0.8	<0.8	<0.8	<0.8	<0.8
			35<	33.2	34.41	34.02	34.74	35<	35<	35<	35<	35<	35<
2.5	B-005	Oral	<0.8	<0.8	1.3	<0.8	<0.8	<0.8	<0.8	<0.8	<0.8	<0.8	<0.8
			35<	34.09	33.84	32.95	35<	34.32	34.93	35<	35<	35<	35<
		Cloacal	<0.8	<0.8	<0.8	<0.8	<0.8	<0.8	<0.8	<0.8	<0.8	<0.8	<0.8
			35<	33.13	35<	35<	35<	35<	35<	35<	35<	35<	35<
	B-006	Oral	<0.8	<0.8	3.1	2.8	3.1	<0.8	<0.8	<0.8	<0.8	<0.8	<0.8
			35<	34.66	26.47	28.78	30.24	34.71	35<	35<	35<	35<	35<
		Cloacal	<0.8	<0.8	1.6	3.3	<0.8	<0.8	<0.8	<0.8	<0.8	<0.8	<0.8
			ND	35<	33.08	24.54	33.53	35<	35<	35<	35<	35<	35<
	B-007	Oral	<0.8	2	2	3.6	2.3	<0.8	<0.8	<0.8	<0.8	<0.8	<0.8
			35<	33.98	31.5	30.86	31.26	30	34.84	35<	34.75	35<	35<
		Cloacal	<0.8	<0.8	1.3	<0.8	<0.8	<0.8	<0.8	<0.8	<0.8	<0.8	<0.8
			35<	33.65	34.06	27.84	29.21	29.76	30.59	35<	35<	35<	35<
	B-008	Oral	<0.8	2.6	2.3	1.8	<1.0	<0.8	<0.8	<0.8	<0.8	<0.8	<0.8
			35<	33.86	25.84	26.5	32.54	32.95	33.91	34.86	35<	35<	35<
		Cloacal	<0.8	<1.0	3	<0.8	<0.8	<0.8	<0.8	<0.8	<0.8	<0.8	<0.8
			35<	32.42	30.4	32.39	34.63	33.81	35<	35<	35<	35<	35<
0.5	C-009	Oral	<0.8	<1.1	2.8	3.6	3	<0.8	<0.8	<0.8	<0.8	<0.8	<0.8
			35<	32.07	27.84	26.93	27.42	31.78	32.91	35<	35<	35<	35<
		Cloacal	<0.8	<0.8	3	1	<0.8	<0.8	<0.8	<0.8	<0.8	<0.8	<0.8
			ND	32.55	29.66	34.53	32.91	35<	34	35<	35<	35<	35<
	C-010	Oral	<0.8	3.3	6.3	4	<0.8	<0.8	<0.8	<0.8	<0.8	<0.8	<0.8
			35<	26.39	19.08	24.07	26.93	30.24	31.91	31.65	35<	35<	35<
		Cloacal	<0.8	<1.0	3.8	<1.8	<0.8	<0.8	<0.8	<0.8	<0.8	<0.8	<0.8
			35<	34.27	27.58	28.02	27.07	33.7	33.59	34.76	35<	35<	35<
	C-011	Oral	<0.8	3.3	5.8	4	3.3	<0.8
			35<	26.51	19.07	26.15	27.7	25.65
		Cloacal	<0.8	1.8	3.3	<1.2	2	<1.0
			35<	31.05	27.18	28.5	31.24	29.87
	C-012	Oral	<0.8	3.1	3.8	4.3	2.5	<1.6	<0.8	<0.8	<0.8	<0.8	<0.8
			35<	29.1	26.6	25.26	30.75	29.82	30.24	35<	35<	35<	35<
		Cloacal	<0.8	<1.0	<1.0	<1.6	<0.8	<0.8	<0.8	<0.8	<0.8	<0.8	<0.8
			35<	33.84	34.08	29.62	32.3	34.32	35<	35<	35<	35<	35<
0	E-001	Oral	<0.8	<1.5	2.5	3.6	2.8	2.3	<0.8	<0.8
			35<	33.21	28.63	28.81	27.37	29.83	31.21	31
		Cloacal	<0.8	0.8	0.8	2.8	3.8	2.8	3.5	2.6
			35<	33.64	34.82	30.03	28.49	29.3	26.98	28.91
	E-002	Oral	<0.8	<1.0	3.8	4.3	3.8	2.8	0.8
			35<	33	25.85	26.02	26.27	27.74	28.75
		Cloacal	<0.8	<1.0	<3.0	2.6	<1.6	3	3
			35<	35<	29.82	29.86	25.65	28.12	30.13
	E-003	Oral	<0.8	2.8	4.6	4.8	4.8
			35<	31.54	25.9	23.16	23.51
		Cloacal	<0.8	<1.1	2.8	3.6	4.8
			35<	35<	30.91	26.62	29.82
	E-004	Oral	<0.8	3.6	3.8	4.6	4	3
			35<	29.31	25.71	24.86	24.6	24.7
		Cloacal	<0.8	3.3	2.6	3.8	3.6	3.3
			37.29	27.17	30.04	26.55	24.11	26.14
