# Supplementary material for: Evaluation of therapeutic efficacy of baloxavir marboxil against high pathogenicity avian influenza virus infection in duck model
Source: PLoS One. 2026 Apr 15;21(4):e0347205. doi: 10.1371/journal.pone.0347205 (PMC13082629; doi:10.1371/journal.pone.0347205)
Supplement: S3 Table — (XLSX) [file pone.0347205.s004.xlsx]

## Sheet: S3 Table
S3 Table. Plasma concentration of baloxavir acid (BXA) after first and fifth administrations of baloxavir marboxil at 12.5 and 2.5 mg/kg.
Dose (ng/mL)	Animal ID	1st administration				5 th administration
		Plasma concentration of BXA (ng/mL)
		Hours post-administration
		2	8	24		pre	2	8	24
12.5	A-001	2053	754	209		55	501	111	19
	A-002	1855	587	83		102	751	173	14
	A-003	1213	365	61		48	1001	150	16
	A-004	2014	669	169		146	1253	224	23
	Mean	1784	594	130		88	876	164	18
	SD	338	145	61		40	280	41	4
2.5	B-005	300	32	7		8	149	20	4
	B-006	276	73	13		11	167	18	5
	B-007	372	99	12		14	102	16	4
	B-008	194	167	74		27	162	55	10
	Mean	285	93	26		15	145	27	6
	SD	64	49	27		7	26	16	2
