# Supplementary material for: Evaluation of therapeutic efficacy of baloxavir marboxil against high pathogenicity avian influenza virus infection in duck model
Source: PLoS One. 2026 Apr 15;21(4):e0347205. doi: 10.1371/journal.pone.0347205 (PMC13082629; doi:10.1371/journal.pone.0347205)
Supplement: S4 Table — (XLSX) [file pone.0347205.s005.xlsx]

## Sheet: S4 Table
S4 Table. Virus titers in oral and cloacal swabs, plasma concentrations of baloxavir acid (BXA), and pharmacokinetic parameters of BXA in ducks infected with A/crow/Hokkaido/0103B065/2022 (H5N1) and treated with baloxavir marboxil at 7.3, 4.3, or 0.5 mg/kg.
Dose (ng/mL)	Animal ID	Virus titer in oral swab (log10 TCID50/mL)				Virus titer in cloacal swab (log10 TCID50/mL)				Plasma concentration of BXA (ng/mL)				Pharmacokinetic parameter
		Days post-inoculation		Reduction		Days post-inoculation		Reduction		Hours post-administration				AUC0–24hr (ng･hr/mL)	Cmax (ng/mL)
		2	3			2	3			2	8	24
7.3	F-001	2.8	1.6	1.2		<0.8	<0.8	0		303.188	197.206	94.8332		4140.68	303.19
	F-002	3	1.8	1.2		<0.8	<0.8	0		795.475	324.513	170.97		8119.31	795.48
	F-003	<0.8	<0.8	0		<0.8	<0.8	0		525.712	69.5442	22.1223		3044.81	525.71
	Mean	2.2	1.4	0.8		0.8	0.8	0		541.458	197.088	95.9752		5101.6	541.46
	SD	1.2	0.5	0.7		0	0	0		246.521	127.485	74.4305		2670.24	246.523
4.3	G-004	4.3	1.6	2.7		2.6	<0.8	1.8		1294.79	378.625	126.761		10358.1	1294.79
	G-005	<0.8	<0.8	0		<0.8	<0.8	0		279.789	72.1368	19.9034		2071.89	279.79
	G-006	2.8	1.6	1.2		<0.8	<0.8	0		348.569	55.7796	28.0797		2232.49	348.57
	Mean	2.6	1.3	1.3		1.4	0	0.6		641.048	168.847	58.2481		4887.5	641.05
	SD	1.8	0.5	1.3		1	0	1		567.197	181.857	59.4748		4738.37	567.199
0.5	H-007	4.3	5.3	-1		<0.8	1	-0.2		30.7529	22.0105	8.62648		434.14	30.75
	H-008	3.8	5	-1.2		<0.8	<0.8	0		82.8367	25.758	8.50885		682.76	82.84
	H-009	3.3	3.3	0		3.6	1.8	1.8		39.2884	32.7592	9.8373		596.2	39.29
	Mean	3.8	4.5	-0.7		1.7	1.2	0.5		50.9593	26.8426	8.99087		571.033	50.96
	SD	0.5	1.1	0.6		1.6	0.5	1.1		27.9346	5.45581	0.735379		126.206	27.9371
0	I-010	2.6	4.3	-1.7		0.8	2.6	-1.8
	I-011	0.8	1.3	-0.5		0.8	0.8	0
	I-012	3.5	5.8	-2.3		2.6	3.6	-1
	Mean	2.3	3.8	-1.5		1.4	2.3	-0.9
	SD	1.4	2.3	0.9		1	1.4	0.9
